# Supplementary material for: Abnormalities in gut virome signatures linked with cognitive impairment in older adults
Source: Gut Microbes. 2024 Dec 16;16(1):2431648. doi: 10.1080/19490976.2024.2431648 (PMC11651276; doi:10.1080/19490976.2024.2431648)
Supplement: Supplemental Material [file KGMI_A_2431648_SM8591.zip]

Archive with 3 entries (3 files):
- Supplementary table S1.xlsx
- Supplementary table S2.xlsx
- Supp_figures.docx
