# Supplementary material for: Abnormalities in gut virome signatures linked with cognitive impairment in older adults
Source: Gut Microbes. 2024 Dec 16;16(1):2431648. doi: 10.1080/19490976.2024.2431648 (PMC11651276; doi:10.1080/19490976.2024.2431648)
Supplement: Supplemental Material [file KGMI_A_2431648_SM8591.zip › Supplementary table S1.xlsx]

## Sheet: Supplementary table S2
Subject ID	Gender	Ethnicity	Race	Dietary habits	Medication	Reason for taking medication	Body mass index (kg/m2)	Hypertension	Cancer	Osteoarthritis	Diabetes mellitus	Stroke	Osteoporosis	Heart failure	Parkinson's	HIV infection	Depression	Head injury	Surgery	Substance use	Infection	Sound sleep	Yogurt consumption	Probiotic use	MOCA Total Score	Cognitive Status	Aging Continuum	Age (Years)
MG0154	Female	NOT Hispanic or Latino	White	Vegetarian	NP thyroid NEXOTOL Vitamin supplement	Thyroid, cholesterol	18	No	No	No	No	No	No	No	No	No	No	No	Yes	No	No	No	No	No	28	Control	60-69	61
MG0028	Female	NOT Hispanic or Latino	White	Vegetarian	NA	NA	18.3	No	No	No	No	No	No	No	No	No	No	No	No	No	No	Yes	No	Yes	29	Control	70-79	71
MG0116	Female	NOT Hispanic or Latino	White	NA	Acyclovir Flutoconase	Elevated epstein barr, Allergy	19	No	No	No	No	No	No	No	No	No	No	No	No	No	No	No	No	Yes	30	Control	60-69	69
UNF5024	Female	NOT Hispanic or Latino	White	Non-vegetarian	NA	NA	19.04	Yes	Yes	Yes	No	No	No	No	No	No	No	No	Yes	No	No	Yes	yes	no	30	Control	70-79	75
MG0073	Female	NA	White	Non-vegetarian	NA	NA	20	NA	No	No	Yes	No	No	No	No	No	No	No	No	No	No	No	No	No	28	Control	70-79	76
MG0026	Female	NOT Hispanic or Latino	White	Vegetarian	Synthroid	NA	20	No	No	No	No	No	No	No	No	No	No	No	No	No	No	No	Yes	No	29	Control	60-69	67
MG0082	Female	NA	White	Non-vegetarian	Prozac, gabapentin, Trazadone, hydroxy chloroquine,Flonase, , ipratopium	Depression, neck pain, sleep aid,sirogrens syndrome, allergies	20.7	NA	No	Yes	No	No	No	No	No	No	Yes	Yes	Yes	No	No	No	No	No	30	Control	70-79	75
MG0127	Female	NOT Hispanic or Latino	White	Vegetarian	Budesonide	NA	20.8	No	Yes	Yes	No	No	Yes	No	No	No	No	No	Yes	No	Yes	Yes	Yes	Yes	29	Control	70-79	76
MG0165	Female	NOT Hispanic or Latino	White	Non-vegetarian	ESTRADIAL MEDOXIL VITAMIND2 HRT	HRT, OSTEOPRNIA	20.9	No	No	Yes	No	No	No	No	No	No	No	Yes	Yes	No	Yes	Yes	Yes	No	29	Control	70-79	76
MG0119	Female	NOT Hispanic or Latino	White	Non-vegetarian	Paxil bioidertiar	anxeity	21	No	No	No	No	No	No	No	No	No	No	No	Yes	No	No	Yes	No	Yes	29	Control	60-69	60
MG0056	Female	NOT Hispanic or Latino	White	Non-vegetarian	NA	NA	21.3	No	Yes	No	No	No	No	No	No	No	No	No	Yes	No	No	No	No	Yes	30	Control	60-69	62
MG0135	Female	Hispanic or Latino	NA	Non-vegetarian	NA	Thyroid	21.3	No	No	No	No	No	No	No	No	No	Yes	No	No	No	No	Yes	No	No	29	Control	60-69	63
MG0015	Male	NOT Hispanic or Latino	White	Non-vegetarian	Eliquis 2.5mg Hydrochlorothiazide 12.5mg leuthyroxine 100 mg	irregular heartbeat	21.4	No	No	No	No	No	No	Yes	No	No	No	No	Yes	No	No	NA	No	No	27	Control	80+	85
MG0050	Female	Hispanic or Latino	White	Non-vegetarian	Rasuvastatin Valocyclovir	NA	21.6	No	No	No	No	No	Yes	No	No	No	No	No	No	No	No	No	Yes	No	29	Control	60-69	67
MG0098	Female	Hispanic or Latino	White	Non-vegetarian	NOVE	NA	21.7	No	No	No	No	No	Yes	No	No	No	Yes	No	No	No	No	Yes	No	Yes	28	Control	60-69	62
MG0034	Female	NOT Hispanic or Latino	White	Non-vegetarian	Amlodipine Venlafaxine	Depression, Blood Pressure	21.8	Yes	No	No	No	No	No	No	No	No	Yes	No	Yes	Yes	No	Yes	Yes	No	27	Control	60-69	66
MG0148	Male	NOT Hispanic or Latino	White	Non-vegetarian	None	NA	22.1	Yes	No	No	Yes	No	No	Yes	No	No	No	No	Yes	No	No	Yes	No	Yes	27	Control	80+	84
MG0089	Female	NOT Hispanic or Latino	White	Non-vegetarian	Citalopnam pantapnazol NA Hexone	Autoimmune	22.2	No	No	Yes	No	No	Yes	No	No	No	NA	Yes	Yes	No	Yes	Yes	Yes	Yes	27	Control	60-69	60
MG0031	Female	NOT Hispanic or Latino	White	Non-vegetarian	Antacids	Gastric Reflux	22.5	No	No	No	No	No	Yes	No	No	No	No	No	No	No	No	No	Yes	Yes	29	Control	80+	80
MJH2003	Male	Hispanic or Latino	White	Non-vegetarian	Atorvastatin, Metoprolol, Aspirin	High Cholesterol, Hypertension, Pain reliever	22.6	Yes	No	No	No	No	No	No	No	No	No	No	No	No	No	No	No	No	26	Control	70-79	78
MG0081	Female	NOT Hispanic or Latino	White	Non-vegetarian	Trintex,trazoone,levothyroxin	depression, insomnia,thyroid	22.9	Yes	No	No	No	No	No	No	No	No	Yes	Yes	Yes	No	Yes	NA	No	Yes	27	Control	60-69	60
MG0047	Female	NOT Hispanic or Latino	White	Non-vegetarian	Rosuvastatin 5 mg	Cholesterol	23	No	Yes	Yes	No	No	Yes	No	No	No	Yes	No	No	No	No	No	Yes	Yes	27	Control	70-79	73
UCF0024	Male	no	white	non- vegetarian	NA	blood pressure	23.08	yes	no	no	yes	no	no	no	no	no	no	no	no	no	no	no	NA	NA	27	Control	70-79	72
MG0109	Female	NOT Hispanic or Latino	White	Non-vegetarian	Levothyroxide albuterol symbicort	thyroid,Asthma	23.1	No	No	No	No	No	No	No	No	No	No	No	Yes	No	No	No	No	No	28	Control	70-79	76
MG0145	Female	NOT Hispanic or Latino	White	Non-vegetarian	NONE	NA	23.4	No	No	No	No	No	Yes	No	No	No	No	No	Yes	No	Yes	No	No	Yes	29	Control	80+	81
UNF5009	Female	NOT Hispanic or Latino	White	Non-vegetarian	NA	NA	23.52	Yes	No	No	No	No	No	Yes	No	No	No	No	Yes	No	No	No	yes	yes	27	Control	80+	82
MG0141	Male	NOT Hispanic or Latino	White	Non-vegetarian	Valsartan Metoprolol Atorvastatin	NA	23.7	Yes	No	Yes	No	No	No	No	No	No	No	No	Yes	No	Yes	Yes	Yes	No	29	Control	70-79	70
MG0182	Male	Hispanic or Latino	White	Non-vegetarian	NA	NA	23.9	No	No	No	No	No	No	No	No	No	No	No	Yes	No	No	Yes	Yes	Yes	27	Control	70-79	74
MG0058	Male	NOT Hispanic or Latino	White	Non-vegetarian	NA	NA	24	No	No	No	No	No	No	No	No	No	No	No	No	No	No	Yes	Yes	No	26	Control	60-69	67
MG0131	Female	NOT Hispanic or Latino	White	Non-vegetarian	Brew Inhaler Reclast SMsular	Asthma	24.1	No	No	No	No	No	Yes	No	No	No	No	No	No	No	No	No	Yes	No	29	Control	60-69	61
MG0186	Male	NOT Hispanic or Latino	White	Non-vegetarian	sumatriptan flexeril excedrin	Headache, Migraine, Back Pain	24.1	No	No	No	No	No	No	No	No	No	Yes	Yes	No	No	No	No	Yes	Yes	27	Control	60-69	67
MG0094	Female	NOT Hispanic or Latino	White	Non-vegetarian	Cregtor-10mg Zetia-10mg	Type-1 diabetes	24.1	Yes	Yes	Yes	Yes	No	Yes	No	No	No	No	No	Yes	No	No	No	No	Yes	29	Control	70-79	70
MG0013	Female	NOT Hispanic or Latino	White	Non-vegetarian	Citalopram Clonazepam Doxyclycline PNR	Depression, Stress, Facial psoriasis	24.1	No	No	No	No	No	No	No	No	No	Yes	No	Yes	No	Yes	Yes	No	No	28	Control	80+	81
MG0176	Female	NOT Hispanic or Latino	White	Non-vegetarian	Meloxicum Progesteron	NA	24.3	No	No	No	No	No	No	No	No	No	No	No	No	No	No	Yes	No	Yes	28	Control	60-69	60
MG0068	Female	NOT Hispanic or Latino	White	Non-vegetarian	NA	NA	24.3	No	No	No	No	No	Yes	No	No	No	No	No	No	No	No	No	Yes	Yes	27	Control	60-69	69
MG0053	Female	NOT Hispanic or Latino	Asian	Non-vegetarian	HT2+ METOPROLOL 10 MG LOSARTAN 20	BLOOD PRESSURE	24.5	Yes	No	Yes	No	No	No	No	No	No	No	No	Yes	No	Yes	Yes	Yes	No	26	Control	70-79	76
MG0030	Female	Hispanic or Latino	White	Non-vegetarian	Lavatadine Rosuvastatin Miralax Losartan Lumega-Z	Blood Pressure, allergy, cholesterol, constipation	25.2	Yes	No	Yes	No	No	Yes	No	No	No	No	No	No	No	No	Yes	Yes	No	28	Control	70-79	71
MG0049	Male	Hispanic or Latino	White	Non-vegetarian	Lisinopril Aorbastatin	Blood pressure and Cholesterol	25.4	Yes	Yes	No	No	No	No	No	No	No	Yes	No	Yes	NA	No	No	No	Yes	27	Control	70-79	70
UNF5021	Male	NOT Hispanic or Latino	White	Non-vegetarian	NA	NA	25.65	No	Yes	No	No	Yes	No	No	No	No	No	No	Yes	No	No	No	yes	no	27	Control	80+	84
MG0084	Male	NA	White	Non-vegetarian	Clonazepam	Sleeping aid	25.7	No	No	No	No	No	No	No	No	No	No	No	No	No	No	Yes	No	Yes	30	Control	60-69	63
MG0090	Female	NOT Hispanic or Latino	White	Non-vegetarian	Baefrim Ventatoxim	NA	25.9	No	No	Yes	No	No	No	No	No	No	No	No	Yes	No	Yes	Yes	Yes	No	27	Control	70-79	74
MG0155	Female	NOT Hispanic or Latino	White	Non-vegetarian	Rosyvastatin, anti hypertensives	Cholesterol, BP	25.9	Yes	No	No	No	No	No	No	No	No	No	No	Yes	No	NA	No	No	No	28	Control	70-79	76
MG0008	Male	NOT Hispanic or Latino	White	Non-vegetarian	NA	NA	26.2	No	No	No	No	No	No	No	No	No	No	No	No	No	No	Yes	Yes	No	29	Control	60-69	65
MG0046	Male	NOT Hispanic or Latino	White	Vegetarian	NA	NA	26.2	No	No	No	No	No	No	No	No	No	No	No	No	No	No	No	Yes	Yes	27	Control	60-69	65
UNF5018	Female	NOT Hispanic or Latino	White	Non-vegetarian	NA	NA	26.68	No	No	No	No	No	Yes	No	No	No	No	No	Yes	No	No	No	yes	no	26	Control	70-79	75
MG0065	Female	NOT Hispanic or Latino	White	Non-vegetarian	Methylphenidate	NA	26.7	NA	No	Yes	No	No	No	No	No	No	No	No	Yes	No	Yes	No	Yes	Yes	27	Control	60-69	61
MG0006	Male	NOT Hispanic or Latino	White	Vegetarian	atorvastatin HCT2/Quinipril Finasteride	Ascud, High blood pressure, BPH	27	Yes	Yes	No	No	No	No	No	No	No	No	No	Yes	No	No	Yes	No	No	30	Control	80+	80
MG0043	Female	NOT Hispanic or Latino	White	Non-vegetarian	NA	NA	27.4	No	No	No	No	No	No	No	No	No	No	No	No	No	No	No	No	No	27	Control	60-69	61
MG0024	Female	NOT Hispanic or Latino	White	Vegetarian	NA	NA	27.4	No	Yes	No	No	No	No	No	No	No	No	Yes	No	No	No	No	No	Yes	26	Control	60-69	62
MG0177	Female	NOT Hispanic or Latino	White	Vegetarian	Metaproid Metamucil Succer	Blood Pressure	27.5	Yes	No	No	No	No	No	No	No	No	No	No	No	No	No	Yes	Yes	Yes	29	Control	60-69	62
MG0025	Male	NA	White	Non-vegetarian	Lisinopril	Blood Pressure	27.6	NA	Yes	No	No	No	No	No	No	No	No	No	Yes	No	No	No	Yes	Yes	26	Control	70-79	72
UNF5014	Female	NOT Hispanic or Latino	White	Non-vegetarian	NA	NA	27.63	No	No	No	No	No	No	No	No	No	No	No	Yes	No	No	Yes	yes	no	28	Control	70-79	73
MG0011	Male	NOT Hispanic or Latino	White	Non-vegetarian	Hydrochlorothyazide Preservision Claritin	Hypertension, ocular degeneration prevention, allergies (sesame)	27.7	Yes	Yes	No	No	No	No	No	No	No	No	Yes	Yes	No	Yes	Yes	No	No	29	Control	70-79	75
MG0004	Female	NOT Hispanic or Latino	White	Non-vegetarian	Norvasc	High blood pressure	27.7	Yes	Yes	Yes	No	No	Yes	No	No	No	No	Yes	Yes	No	Yes	Yes	No	No	30	Control	80+	84
MG0139	Female	NOT Hispanic or Latino	White	Non-vegetarian	Rosuvastatin Calcium Lisinopril Carvedilol Fenofibrate metformin HCL Nexium Levuthyroxin Sodium	NA	27.8	Yes	Yes	Yes	Yes	No	No	No	No	No	No	No	Yes	No	Yes	No	Yes	Yes	26	Control	70-79	76
UCF0033	Male	no	white	non vegetarian	Ibuprofen	wrist pain	27.86	no	no	no	no	no	no	no	no	no	yes	yes	yes	no	yes	no	NA	NA	30	Control	60-69	66
UNF5002	Male	NOT Hispanic or Latino	White	Non-vegetarian	NA	NA	27.95	No	Yes	No	No	No	Yes	No	No	No	No	No	Yes	No	Yes	Yes	yes	yes	30	Control	70-79	76
MG0022	Female	NOT Hispanic or Latino	White	NA	Zinc Gluconate Calcium Vitamin D3 CBD Oil	Child asthma, allergies	28	No	No	Yes	No	No	No	No	No	No	No	No	Yes	No	Yes	Yes	Yes	No	26	Control	70-79	72
MG0118	Female	NOT Hispanic or Latino	White	NA	NA	NA	28.2	No	No	No	No	No	No	No	No	No	No	No	Yes	No	Yes	No	No	Yes	29	Control	60-69	65
MG0170	Female	Hispanic or Latino	White	Non-vegetarian	TELMISARTAN tablet Vitamin D3 Centrum Baby Aspirin Lovastatin	NA	28.2	Yes	No	No	No	No	Yes	No	No	No	No	No	No	No	No	No	Yes	No	27	Control	70-79	75
MG0021	Female	NOT Hispanic or Latino	White	Non-vegetarian	Synthroid Prevacid	Thyroid, reflux	28.2	No	Yes	Yes	No	No	Yes	No	No	No	No	No	Yes	No	No	Yes	No	No	26	Control	80+	82
MG0003	Female	NOT Hispanic or Latino	White	Non-vegetarian	Blood thinner Cancer medication	Cancer, hypertension, blood thinner	28.2	Yes	Yes	Yes	No	No	No	No	No	No	No	No	Yes	No	No	Yes	No	No	29	Control	80+	87
MG0045	Female	NA	White	Vegetarian	NA	NA	28.2	No	No	No	No	No	No	No	No	No	No	No	No	No	No	No	Yes	Yes	30	Control	60-69	62
MG0027	Female	NOT Hispanic or Latino	White	Non-vegetarian	Losarten (100mg) Estring	HBP, Vaginal Issues	28.4	Yes	No	Yes	No	No	Yes	No	No	No	No	No	Yes	No	Yes	No	Yes	No	27	Control	60-69	63
MG0057	Male	NOT Hispanic or Latino	White	Non-vegetarian	NA	NA	28.4	No	No	No	No	No	No	No	No	No	No	No	No	No	No	Yes	Yes	Yes	29	Control	60-69	63
MG0088	Male	NOT Hispanic or Latino	White	Non-vegetarian	NA	NA	28.4	No	No	No	No	No	No	No	No	No	No	No	No	No	No	No	Yes	No	26	Control	60-69	68
MG0149	Female	Hispanic or Latino	Unknown / Not Reported	Non-vegetarian	Levothyroxin Rosevastatin Estradiol Trazodonex	NA	28.4	NA	No	No	No	No	Yes	No	No	No	No	No	No	No	No	No	Yes	Yes	29	Control	80+	87
MG0007	Female	NOT Hispanic or Latino	White	Non-vegetarian	600mg TID 20mg Lasix	Hypothyroid, Peripheral Pain, Heart failure	28.6	No	Yes	Yes	No	No	Yes	Yes	No	No	No	Yes	Yes	No	Yes	No	No	No	29	Control	80+	87
MG0086	Female	NOT Hispanic or Latino	White	Non-vegetarian	Propananol Diclonefec Montelucast	NA	28.7	No	No	No	No	No	No	No	No	No	No	No	Yes	No	Yes	No	No	No	26	Control	70-79	71
MG0036	Male	NOT Hispanic or Latino	White	Non-vegetarian	Oradaxa AcButerol	NA	28.7	Yes	Yes	No	Yes	No	No	Yes	No	No	No	No	Yes	No	No	Yes	Yes	Yes	28	Control	70-79	74
MG0091	Female	NOT Hispanic or Latino	White	Non-vegetarian	Lamiktal Ability Levothyroxine	Bipolar disorder	29	No	No	Yes	No	No	Yes	No	No	No	Yes	No	Yes	No	No	Yes	Yes	Yes	28	Control	70-79	74
MG0174	Female	NA	NA	Non-vegetarian	Escotalpram Resovstatin	Cholesterol	29.1	No	Yes	No	No	No	No	No	No	No	No	No	No	No	No	No	No	Yes	28	Control	60-69	69
MG0185	Female	NOT Hispanic or Latino	White	Non-vegetarian	levothyroxine atorvastatin cetirizine alendronate	Hyperthyroidism, Allergies	29.1	No	NA	Yes	No	No	Yes	No	No	No	No	No	Yes	No	No	Yes	Yes	No	29	Control	70-79	70
MG0168	Male	NOT Hispanic or Latino	White	Non-vegetarian	Rosuvastatin Memantine Eliquis Metformin venlafaxine donepezil	Alzheimers, Blood clot,	29.3	No	No	No	Yes	No	No	No	No	No	No	No	Yes	No	No	Yes	Yes	Yes	27	Control	80+	81
MG0092	Male	NOT Hispanic or Latino	White	Non-vegetarian	Lipitor Dicyclomine Sympocot	Asthma, GI	29.5	Yes	No	Yes	No	No	No	No	No	No	No	No	No	No	No	Yes	Yes	No	26	Control	70-79	73
UCF0037	Female	no	white	non vegetarian	HCTZ	Liptoic	29.76	yes	no	no	no	no	no	no	no	no	no	no	yes	no	no	yes	NA	NA	30	Control	70-79	70
MG0042	Female	NOT Hispanic or Latino	White	Non-vegetarian	Sertraline Atorvastatin Baby asprin	Anxiety, Cholesterol, Heart	30.1	No	Yes	Yes	No	No	No	No	No	No	Yes	No	Yes	No	No	No	No	Yes	28	Control	60-69	63
MG0104	Male	NA	White	Non-vegetarian	ARICEPT	NA	30.1	No	No	No	No	No	No	No	No	No	No	No	Yes	No	No	Yes	No	No	28	Control	60-69	63
MG0051	Female	NOT Hispanic or Latino	Black or African American	Non-vegetarian	None	NA	30.1	NA	No	No	No	No	No	No	No	No	No	No	No	No	No	Yes	Yes	Yes	27	Control	60-69	65
UNF5007	Female	Hispanic or Latino	White	Non-vegetarian	NA	NA	30.11	Yes	Yes	No	No	No	No	No	No	No	No	No	Yes	No	Yes	No	yes	no	28	Control	80+	81
MG0069	Female	Hispanic or Latino	White	Non-vegetarian	too many	NA	30.4	Yes	No	Yes	No	No	Yes	No	No	No	No	No	Yes	No	No	Yes	Yes	No	26	Control	70-79	74
MG0085	Female	NOT Hispanic or Latino	White	Non-vegetarian	Diaclophenac CBD	Arthritis	30.5	No	Yes	Yes	No	No	No	No	No	No	No	No	Yes	No	No	No	Yes	No	27	Control	60-69	65
MG0152	Male	NOT Hispanic or Latino	White	Non-vegetarian	Losartin Rouvastatin Houma	BP,Cholesterol	30.6	No	No	Yes	No	No	No	No	No	No	No	No	Yes	No	No	Yes	No	No	26	Control	60-69	67
UCF0031	Male	NA	white	non vegetarian	Lashantin	NA	31.07	no	no	NA	no	NA	no	NA	no	NA	no	NA	yes	NA	no	NA	NA	NA	27	Control	70-79	73
MG0060	Female	NOT Hispanic or Latino	White	Non-vegetarian	duloxetine hypertension high cholesterol	hypertension high cholesterol	31.8	Yes	Yes	Yes	No	Yes	Yes	No	No	No	Yes	Yes	Yes	No	Yes	No	Yes	Yes	26	Control	70-79	71
MG0111	Female	NOT Hispanic or Latino	White	Non-vegetarian	metopolol Zolpidem tartarate Alprazolam Zovirax	Blood pressure, Sleeping	32	Yes	No	Yes	No	No	Yes	No	No	No	No	No	Yes	No	No	No	No	No	26	Control	60-69	68
MG0059	Female	NOT Hispanic or Latino	White	Non-vegetarian	Amlodipine gabapentin 300mg pravastatin 5 mg HTN	NA	32.2	Yes	NA	Yes	No	No	No	No	No	No	No	No	Yes	No	No	No	Yes	No	27	Control	60-69	68
MG0190	Female	NOT Hispanic or Latino	White	Vegetarian	Multivitamins ionic minerals Bioquest sugar Swanson ultimate Gaia herbs oils of oregano Legacy Wellness	NA	32.3	No	No	Yes	No	No	No	No	No	No	No	No	Yes	No	No	No	Yes	Yes	28	Control	60-69	65
MG0172	Female	NOT Hispanic or Latino	White	Non-vegetarian	Meloxicam Levothyroxin Trazodone Omeprazol Latanoprost Vitamin Mg	NA	32.4	No	No	Yes	No	No	No	No	No	No	No	No	Yes	No	Yes	No	No	No	26	Control	60-69	65
UNF5023	Female	NOT Hispanic or Latino	White	Non-vegetarian	NA	NA	32.47	Yes	No	Yes	No	No	No	No	No	No	Yes	No	Yes	No	No	No	yes	yes	27	Control	70-79	76
MG0001	Female	NOT Hispanic or Latino	Black or African American	Non-vegetarian	1. Bystolic/Heart 2. Losartan/BP 3. Spironolactone	Heart and blood pressure	32.6	Yes	No	No	No	No	Yes	No	No	No	No	No	Yes	No	No	Yes	Yes	No	26	Control	80+	85
MG0010	Female	NOT Hispanic or Latino	White	Non-vegetarian	Sertraialine 100 mg / day Pravachol 40 mg / day Buspren 30 mg/ day	NA	32.8	No	No	Yes	No	No	No	No	No	No	Yes	No	Yes	No	Yes	Yes	No	No	29	Control	70-79	77
UCF0015	Female	NA	NA	Non vegetarian	NA	NA	33.31	yes	NA	no	NA	No	No	No	NA	no	NA	No	yes	No	yes	No	NA	NA	28	Control	60-69	62
MG0184	Male	NOT Hispanic or Latino	White	Non-vegetarian	glaucoma combigan	glaucoma	33.4	No	Yes	No	No	No	No	No	No	No	No	No	No	No	No	Yes	Yes	No	27	Control	60-69	62
UNF5011	Female	NOT Hispanic or Latino	White	Non-vegetarian	NA	NA	33.6	Yes	Yes	No	No	No	No	No	No	No	No	No	No	No	No	No	yes	no	27	Control	70-79	70
MG0153	Male	NOT Hispanic or Latino	White	Non-vegetarian	Lipitoz Flomax Metformin	Cholesterol, Urinary issues, Type2 diabetes	34	No	No	Yes	Yes	No	Yes	No	No	No	No	No	No	No	No	No	No	No	29	Control	60-69	68
UNF5005	Male	NOT Hispanic or Latino	White	Non-vegetarian	NA	NA	34.03	No	No	No	No	No	No	No	No	No	No	No	Yes	No	No	No	yes	yes	28	Control	60-69	67
UNF5008	Male	NOT Hispanic or Latino	White	Non-vegetarian	NA	NA	34.04	Yes	Yes	No	No	Yes	No	No	No	No	No	No	Yes	No	No	No	yes	no	29	Control	70-79	75
MG0083	Female	NOT Hispanic or Latino	White	Non-vegetarian	Naturemade D3 500IU,-1daily Plexus immune plus-2 night Plexus X factor Microbiome activity complex multivitamin -2pm Probio5- 2 Bed Bio cleanse-2 am plexus -Megax-2 bed Plexus block- not often plexus balance-not often plexus meta burn- 1am, 1 pm, Collagen-1 time plexus	NA	34.2	NA	No	No	No	No	No	No	No	No	No	No	Yes	No	No	Yes	No	Yes	27	Control	60-69	66
MG0029	Female	NOT Hispanic or Latino	White	Vegetarian	See attached	See attached	38.1	Yes	Yes	Yes	Yes	NA	No	NA	No	NA	NA	NA	Yes	NA	Yes	Yes	Yes	No	27	Control	70-79	75
UNF5006	Female	NOT Hispanic or Latino	White	Non-vegetarian	NA	NA	40.25	No	Yes	Yes	No	No	No	No	No	No	No	No	Yes	No	No	No	no	no	28	Control	80+	84
MG0183	Female	NOT Hispanic or Latino	White	Non-vegetarian	losartan 40 MG hydrochlorothiazide 40MG CBD GUN 1000 Cymbalta Potassium Eliquis	OBEYCITY	42.2	Yes	No	Yes	No	No	Yes	No	No	No	Yes	Yes	Yes	No	Yes	No	Yes	Yes	27	Control	70-79	76
MG0035	Female	NOT Hispanic or Latino	White	Non-vegetarian	Vitamin D3 Potassium Chloride	Bones	42.7	No	Yes	No	No	No	Yes	No	No	No	No	No	No	No	No	No	No	No	26	Control	70-79	71
UCF0016	Female	No	White	NA	NA	NA	NA	NA	NA	NA	NA	NA	NA	NA	NA	NA	NA	NA	NA	NA	NA	NA	NA	NA	30	Control	60-69	67
UCF0032	Female	no	asian	NA	NA	NA	NA	no	no	no	no	no	no	yes	no	no	no	no	yes	no	no	no	NA	NA	26	Control	70-79	75
UCF0053	Male	no	white	NA	p2	NA	NA	no	yes	NA	yes	no	no	no	no	no	yes	no	yes	no	yes	no	NA	NA	28	Control	80+	80
UCF0028	Male	NA	white african american	non vegeatarian	NA	NA	NA	no	no	no	no	no	no	no	no	no	no	no	yes	no	no	no	NA	NA	30	Control	70-79	74
UCF0048	Female	no	white	non vegetarian	citalopram	depression	NA	no	no	no	no	no	yes	no	no	no	yes	no	no	no	no	no	NA	NA	28	Control	60-69	65
UCF0040	Female	no	white	non vegetarian	fsealitran	depression	NA	no	no	no	no	no	no	no	no	no	yes	no	no	no	no	no	NA	NA	28	Control	60-69	69
UCF0030	Female	no	white	non vegetarian	NA	NA	NA	yes	no	no	no	no	no	no	no	no	no	no	yes	no	yes	yes	NA	NA	30	Control	70-79	72
UCF0039	Female	yes	white	non vegetarian	rosvastin	cholesterol	NA	yes	yes	no	no	no	no	no	no	no	no	no	yes	no	yes	no	NA	NA	27	Control	70-79	74
UCF0038	Female	no	white	non vegetarian	statin	cholesterol	NA	yes	no	no	no	no	no	no	no	no	no	no	no	no	no	no	NA	NA	29	Control	70-79	75
UCF0042	Female	NA	white	non vegetarian	NA	NA	NA	no	no	no	no	no	yes	no	no	no	yes	no	yes	no	no	no	NA	NA	29	Control	70-79	79
UCF0013	Male	No	White	Non- Vegetarian	None	NA	NA	No	No	No	No	No	No	No	No	No	No	No	No	No	No	No	NA	NA	30	Control	60-69	64
MG0166	Female	NOT Hispanic or Latino	White	Non-vegetarian	EFFEXOR ESTRODIAL PROGESTERONE	HRT, ANXIETY	16.7	No	Yes	Yes	No	No	No	No	No	No	No	No	Yes	No	Yes	Yes	Yes	Yes	24	CI	70-79	78
MG0097	Male	NOT Hispanic or Latino	Asian	Vegetarian	NA	Glaucoma	19.7	No	No	No	No	No	No	No	No	No	No	No	Yes	No	No	Yes	No	No	23	CI	70-79	70
MJH2006	Male	NOT Hispanic or Latino	White	Non-vegetarian	N/A	N/A	19.9	No	No	No	No	No	No	No	No	No	No	No	No	No	No	Yes	Yes	No	25	CI	70-79	73
MJH2004	Female	Hispanic or Latino	White	Non-vegetarian	Donepezil, Albuterol, Flonase, Super B Complex, Vitamin B12	MCI, Asthma, Asthma, Supplement, Supplement	19.9	No	No	No	No	No	No	No	No	No	No	No	No	No	No	No	Yes	No	16	CI	70-79	76
MG0130	Female	NOT Hispanic or Latino	White	Non-vegetarian	DD Theroid 75 Liothyronine 10 mg	Thyroid	20.1	No	No	No	No	No	No	No	No	No	No	No	No	No	No	Yes	Yes	Yes	25	CI	60-69	66
MG0009	Female	Hispanic or Latino	White	Non-vegetarian	Atelnol Simvastatin Aspiring	Blood pressure, Cholesterol, Thin Blood	20.2	Yes	No	No	No	No	No	No	No	No	Yes	No	Yes	No	Yes	No	Yes	No	24	CI	70-79	76
MG0126	Female	NOT Hispanic or Latino	White	Non-vegetarian	Lisinopril 10mg Fish oil 1000 mg Calcium/Vitamin D	NA	20.4	Yes	No	No	No	No	Yes	No	No	No	No	No	Yes	No	Yes	No	Yes	No	25	CI	70-79	71
MG0017	Male	NOT Hispanic or Latino	White	Vegetarian	None	NA	20.7	No	Yes	No	No	No	No	No	No	No	No	No	Yes	No	Yes	Yes	Yes	No	21	CI	80+	89
MG0064	Female	NOT Hispanic or Latino	White	Non-vegetarian	NA	NA	21	Yes	Yes	No	No	No	No	No	No	No	No	No	Yes	No	Yes	Yes	No	Yes	23	CI	80+	83
MG0044	Male	NOT Hispanic or Latino	White	Non-vegetarian	Tamsilosin	BPH	21.1	No	No	No	No	No	No	No	No	No	No	No	No	No	No	No	No	No	16	CI	60-69	68
MG0071	Female	NOT Hispanic or Latino	White	Non-vegetarian	Lisinopril Sertalin - 25 mg Vitamin D Risperdone Cal/Mag	NA	21.5	Yes	Yes	Yes	No	No	No	No	No	No	Yes	No	Yes	No	No	Yes	Yes	No	22	CI	70-79	71
MG0061	Female	NOT Hispanic or Latino	White	Non-vegetarian	Atorvastatin 20 mg Belladona/Opium 16.2/30mg Botox 200 Unit IM diclofenac sodium topical gel 1% Escitalopram 5 mg Esomeprazole 20mg fluticasone nasal spray Frovatriptan Tablet metformin 500 mg tab myrbetriq prolia injection Topiramate valacyclovir 500 Ventolin HFA Florastor Magnesium gluconate Vitamin D3	Diabetes, Osteoporosis, Surgery, Head Injury	22	No	No	No	Yes	No	Yes	No	No	No	No	Yes	Yes	No	No	No	Yes	Yes	20	CI	70-79	70
MG0070	Female	NOT Hispanic or Latino	Asian	Vegetarian	Sylumadol Laumapol Allovaration	NA	22	NA	Yes	No	Yes	No	No	No	No	No	No	No	Yes	No	No	Yes	No	Yes	24	CI	70-79	75
MG0033	Female	NOT Hispanic or Latino	White	Vegetarian	Welbutrin	Lamotrigne	23.5	No	No	No	No	No	No	No	No	No	Yes	No	No	No	No	No	Yes	Yes	24	CI	60-69	66
MG0144	Male	Hispanic or Latino	White	Vegetarian	Multivitamin vitamin C Zinc COQ10	Dizziness	23.5	No	Yes	No	No	No	No	No	No	No	No	No	No	No	No	No	Yes	No	19	CI	80+	90
MG0178	Female	NOT Hispanic or Latino	White	Non-vegetarian	Mito Multi Magnetium Vit D3 Vit K2 Omega Collagen	NA	23.6	No	No	No	No	No	No	No	No	No	No	No	No	No	No	No	Yes	Yes	25	CI	70-79	79
MG0023	Female	Unknown / Not Reported	White	Non-vegetarian	Sertraline Zoloff Olmestarwn	NA	23.7	Yes	Yes	Yes	No	No	No	No	No	No	Yes	No	Yes	No	No	No	Yes	No	23	CI	60-69	68
MG0143	Female	Hispanic or Latino	White	Vegetarian	Multivitamin Probiotics Vitamin C Vitamin D3 D-mannose	Nerve problem	24.1	No	Yes	Yes	Yes	Yes	No	No	No	No	No	No	Yes	No	No	No	Yes	Yes	23	CI	60-69	68
MG0012	Female	NOT Hispanic or Latino	White	Vegetarian	CLONAZAEPAM	anxiety	24.1	No	No	Yes	No	No	Yes	No	No	No	Yes	No	Yes	No	No	No	Yes	No	25	CI	70-79	73
MG0147	Male	NOT Hispanic or Latino	White	Vegetarian	Xenntto	Heart problems	24.1	Yes	Yes	No	No	No	No	No	No	No	No	No	Yes	No	Yes	No	No	No	19	CI	80+	85
MG0106	Male	NOT Hispanic or Latino	White	NA	Lisnopril 5mg Trintellix-10 mg Effient-10mg Crestor-20mg Amlopline-2.5 mg L arginine Rannexa-1000mg Exelon patch 13.3 mg Nitroglyceron Aspirin 8 mg Zofran 4 mg Floricet	NA	24.4	Yes	Yes	No	No	No	No	No	No	No	Yes	Yes	Yes	Yes	Yes	No	No	Yes	22	CI	60-69	64
MG0132	Male	NOT Hispanic or Latino	White	Non-vegetarian	Lepitor 80mg Dlavir 75mg Zetia 10 mg Fluticasone Arnuity	NA	24.7	No	No	No	No	No	No	No	No	No	No	No	Yes	No	No	Yes	Yes	Yes	23	CI	60-69	65
MG0005	Female	NOT Hispanic or Latino	White	Vegetarian	Ampyra Vesicare Triampterine	Swelling, Blood pressure, Multiple Sclerosis	24.7	No	Yes	Yes	No	No	No	No	No	No	Yes	No	Yes	No	Yes	Yes	No	No	25	CI	70-79	79
MG0048	Male	NOT Hispanic or Latino	White	NA	NA	NA	24.8	No	No	No	No	No	No	No	No	No	Yes	Yes	Yes	Yes	Yes	No	Yes	Yes	15	CI	70-79	74
MG0020	Male	Unknown / Not Reported	Asian	Non-vegetarian	Thyoxime Famotodine Mupiricre Cream	Dry Nose, Hypothyroidism	25	No	Yes	No	No	No	No	No	No	No	No	No	Yes	No	No	No	Yes	Yes	22	CI	80+	86
MG0151	Male	NOT Hispanic or Latino	White	Vegetarian	Lisinopril Aspirin	Blood pressure	25	Yes	Yes	No	No	No	No	No	No	No	No	No	Yes	No	Yes	Yes	Yes	Yes	24	CI	70-79	79
MG0102	Male	NOT Hispanic or Latino	White	Non-vegetarian	Aspirin	NA	25.2	No	No	No	No	No	No	No	No	No	No	No	Yes	No	Yes	No	No	Yes	24	CI	70-79	74
UNF5017	Male	NOT Hispanic or Latino	White	Non-vegetarian	NA	NA	25.26	Yes	No	No	No	No	No	No	No	No	No	No	No	Yes	No	No	yes	no	25	CI	70-79	78
MG0002	Female	NOT Hispanic or Latino	White	Vegetarian	Blood pressure medication	Blood pressure	25.5	Yes	Yes	Yes	No	No	Yes	No	No	No	No	No	Yes	No	No	No	No	No	24	CI	80+	90
MG0114	Female	NOT Hispanic or Latino	White	Vegetarian	ARMOUR TYROID METROTPROL PROgESTERONE	Immune disorder, Harmone imbalance	25.6	No	No	No	No	No	No	No	No	No	No	No	No	No	No	No	No	Yes	24	CI	70-79	73
MG0037	Male	NOT Hispanic or Latino	White	Non-vegetarian	NA	NA	25.7	No	No	No	No	No	No	No	No	No	No	No	No	No	Yes	No	No	No	18	CI	80+	85
MG0075	Female	NA	White	Non-vegetarian	NA	NA	25.8	Yes	No	No	No	No	No	No	No	No	Yes	No	Yes	No	No	No	No	No	23	CI	60-69	68
MG0016	Female	NOT Hispanic or Latino	White	Non-vegetarian	Acid reflux (10) Thyroid	Beginning alzheimers, Heart	25.9	Yes	Yes	No	No	No	No	No	No	No	No	Yes	Yes	No	No	Yes	Yes	No	18	CI	80+	93
MJH2001	Male	NOT Hispanic or Latino	White	Non-vegetarian	Atorvastatin, Amlodipine Besylate, Ramipril, Temazepam, Insulin (Humalog), Sertraline HCl, Multivitamin, Alpha Lipoic Acid, CO Q10, IBgard, Probiotics	Cholesterol, Blood pressure, blood pressure, sleep, diabetes, depression	26.1	Yes	Yes	No	Yes	No	No	No	No	No	Yes	No	No	No	No	Yes	No	Yes	22	CI	70-79	79
MG0039	Male	NOT Hispanic or Latino	White	Non-vegetarian	Diebetes Stokes HIV Supplements	Diebetes Stokes HIV	26.2	Yes	No	No	Yes	No	No	No	No	Yes	No	No	Yes	Yes	Yes	Yes	Yes	No	24	CI	70-79	72
MG0063	Male	NOT Hispanic or Latino	White	Recently changed from Non-Veg to Veg	simvastatin 20 mg losartan 100 mg	NA	26.2	No	Yes	No	No	No	No	No	No	No	No	No	Yes	No	No	Yes	Yes	No	20	CI	80+	94
MG0095	Male	NOT Hispanic or Latino	Asian	Vegetarian	Rivastigmin-3mg Bupropion Ropinirole Multivitamin	Dementia reported by spouse	26.2	No	No	No	No	No	No	No	Yes	No	No	Yes	Yes	No	No	No	No	No	16	CI	80+	83
UCF0014	Female	NA	Asain	Non Vegetarian	NA	NA	26.49	Yes	No	No	No	No	No	Yes	No	No	No	No	Yes	No	Yes	No	NA	NA	23	CI	70-79	74
MG0103	Female	NOT Hispanic or Latino	White	Recently changed from Veg to Non-Veg	peril	depression, menoppouse	26.5	No	No	No	No	No	No	No	No	No	Yes	No	No	No	No	Yes	No	Yes	24	CI	60-69	62
MG0187	Male	NOT Hispanic or Latino	White	Non-vegetarian	donepezil ketamine	Dementia, Blood Pressure, Cholesterol	26.6	No	No	No	No	No	No	No	No	No	No	No	No	No	No	No	No	No	20	CI	70-79	70
UCF0051	Male	non-hispanic	white	non vegetarian	althutenol	asthma	26.76	NA	NA	NA	NA	NA	NA	NA	NA	NA	NA	NA	NA	NA	NA	NA	NA	NA	23	CI	60-69	66
UCF0046	Male	no	white	non vegetarian	NA	NA	26.87	no	yes	no	no	no	no	no	no	no	no	no	yes	no	no	no	NA	NA	10	CI	80+	94
MJH2005	Female	Hispanic or Latino	White	Non-vegetarian	Amlodipine/Benazepril, Atorvastatin	High Blood pressure, Cholesterol	27	Yes	No	No	No	Yes	No	No	No	No	No	No	No	No	No	No	Yes	No	21	CI	70-79	76
MG0129	Male	NOT Hispanic or Latino	White	Non-vegetarian	Eligui Melopralol Uvoxatrol	Heart	28.2	Yes	No	No	No	No	No	No	No	No	No	No	Yes	No	No	Yes	Yes	No	25	CI	80+	90
MG0167	Female	NOT Hispanic or Latino	White	Non-vegetarian	Rosurvastatin Asparin Ministrixin Buspirone Sleep SOI Gabapentin trigemini Mantelsinus Dupixcentshot	Nuraglia	28.3	No	No	No	No	No	No	No	No	No	No	No	Yes	No	No	Yes	Yes	No	22	CI	80+	82
MG0137	Male	NOT Hispanic or Latino	White	Non-vegetarian	aspirin Multivitamin	NA	29.7	No	No	No	No	No	No	No	No	No	No	No	Yes	No	No	Yes	Yes	No	24	CI	60-69	61
MG0067	Female	Hispanic or Latino	NA	Non-vegetarian	Sinax	NA	30.8	Yes	No	Yes	No	Yes	No	No	Yes	No	Yes	No	Yes	No	No	No	Yes	Yes	19	CI	70-79	78
MG0032	Male	NOT Hispanic or Latino	White	Non-vegetarian	Anti-Histamines	Allergies	31.7	No	No	No	No	No	No	No	No	No	No	Yes	Yes	No	No	No	Yes	Yes	23	CI	60-69	68
UCF0044	Female	yes	white	non vegetarian	sunthrod	hypothyroid	31.88	yes	no	no	no	no	yes	no	no	no	yes	no	no	no	no	no	NA	NA	25	CI	60-69	60
MG0162	Female	NA	Black or African American	Vegetarian	Carvedilol 125MG Setrahive 100mg Amlodipive 10 Mg Humalog Mix Allopurinol	NA	32.1	Yes	No	No	Yes	No	No	Yes	No	No	No	No	Yes	No	No	Yes	No	No	12	CI	70-79	79
MG0189	Female	NOT Hispanic or Latino	White	Non-vegetarian	Cultural Probiotic	NA	32.3	NA	Yes	No	No	No	No	No	No	No	No	No	Yes	No	Yes	No	Yes	Yes	25	CI	70-79	70
MG0146	Female	NOT Hispanic or Latino	Black or African American	Non-vegetarian	Losartin atorvastatin Diazepam allegra	sleep	33.1	Yes	No	Yes	No	NA	No	No	No	No	No	No	No	No	No	Yes	No	Yes	22	CI	70-79	70
UCF0017	Male	Yes	White	Non vegetarian	Lantus	Diabetes	33.22	Yes	No	No	Yes	No	No	No	No	No	No	No	No	No	No	No	NA	NA	25	CI	60-69	66
MG0052	Female	NOT Hispanic or Latino	White	Non-vegetarian	NA	Diabetes	33.7	No	Yes	No	Yes	Yes	No	No	No	No	No	No	Yes	No	Yes	Yes	Yes	Yes	25	CI	80+	81
UNF5003	Female	NOT Hispanic or Latino	White	Non-vegetarian	NA	NA	33.89	Yes	No	No	No	No	No	No	No	No	Yes	No	Yes	No	Yes	No	no	no	22	CI	70-79	74
MG0181	Male	NOT Hispanic or Latino	White	Non-vegetarian	levothyroxine 150 mcg Ramipril 10 MG Pravastatin 20 MG (No longer) Ozempi0c Vitamin D 5000U daily Zink 50 daily ZYRTEC Apsrin 82 Mg Daily Micinex (As needed for Sinus)	NA	34.3	Yes	Yes	No	No	No	No	No	No	No	No	No	Yes	No	No	Yes	Yes	No	22	CI	70-79	78
MG0054	Female	NOT Hispanic or Latino	White	Non-vegetarian	NA	Blood Clots, T2D, restless legs	40.9	No	No	Yes	Yes	No	Yes	No	No	No	No	No	Yes	No	No	Yes	No	No	20	CI	80+	87
MG0055	Female	NOT Hispanic or Latino	White	Non-vegetarian	NA	NA	45.6	Yes	No	No	No	No	No	No	No	No	No	No	No	No	No	Yes	Yes	Yes	25	CI	80+	80
MG0018	Female	NOT Hispanic or Latino	White	Non-vegetarian	NONE	NA	48.6	Yes	No	Yes	Yes	No	No	No	No	No	No	No	Yes	No	Yes	Yes	Yes	No	21	CI	80+	80
UCF0043	Male	no	white	NA	NA	NA	NA	yes	NA	NA	NA	NA	NA	NA	NA	NA	NA	NA	NA	NA	NA	no	NA	NA	22	CI	70-79	78
UCF0056	Male	no	white	non vegetarian	NA	NA	NA	yes	no	no	no	no	no	yes	no	no	yes	no	yes	no	no	no	NA	NA	24	CI	80+	84
UCF0021	Female	no	white	non- vegetarian	NA	NA	NA	no	no	no	no	no	no	no	no	no	no	no	yes	no	yes	no	NA	NA	9	CI	70-79	76
