# Supplementary material for: Abnormalities in gut virome signatures linked with cognitive impairment in older adults
Source: Gut Microbes. 2024 Dec 16;16(1):2431648. doi: 10.1080/19490976.2024.2431648 (PMC11651276; doi:10.1080/19490976.2024.2431648)
Supplement: Supplemental Material [file KGMI_A_2431648_SM8591.zip › Supplementary table S2.xlsx]

## Sheet: Cognitive function
Control	CI		Control/CI		Control	[Control] and [CI]	CI
Bacillus virus SPbeta	Lactococcus phage 340		Lactobacillus phage Sha1		Herpesviridae	Viruses_unclassified,	Tectiviridae
Escherichia virus P1	Streptococcus phage EJ 1		Lactobacillus phage Lrm1			Caudovirales_unclassified
Enterobacteria phage vB EcoP ACG C91	Escherichia phage D108		Lactococcus phage bIL312			Retroviridae
Clostridium phage vB CpeS CP51	Salmonella virus Epsilon15		Streptococcus phage PH10			Inoviridae
Ateline gammaherpesvirus 3	Bacillus phage SP 10		Lactococcus phage P335 sensu lato			Myoviridae,
Escherichia phage HK639	Lactobacillus phage Lc Nu		Vibrio phage pYD38 A			Podoviridae
Enterococcus virus FL3	Salmonella virus PRD1		Lactococcus phage jm3			Siphoviridae
Bacillus phage phBC6A51	Brochothrix phage BL3		Escherichia phage TL 2011b
Lactobacillus prophage Lj928	Salmonella phage Fels 1		Stx2 converting phage 1717
Escherichia virus JES2013	Escherichia virus HK544		Pseudomonas phage PAJU2
Streptococcus phage SM1	Bacillus phage phi105		Pseudomonas virus Pf1
Streptococcus virus Sfi21	Salmonella phage RE 2010		Klebsiella virus KP36
Enterobacterial phage mEp390			Streptococcus phage P7132
Salmonella phage SPN3UB			Streptococcus virus 7201
Lactococcus phage TP901 1			Lactobacillus phage J1
Enterobacteria phage IME10			Streptococcus phage MM1
Enterobacteria phage HK225			Human endogenous retrovirus K
Lactococcus phage 1706			Enterobacteria phage mEp460
Pseudomonas phage 201phi2 1			Lactobacillus phage LF1
Escherichia virus V5			Lactococcus phage P087
Escherichia virus P2			Bacteroides phage B124 14
Enterobacteria phage fiAA91 ss			Pseudomonas phage F10
Enterobacteria phage mEp237			Lactococcus phage bIL311
Streptococcus phage M102			Enterococcus phage EFRM31
Salmonella virus HK620			Lactococcus phage BK5 T
Lactobacillus phage JCL1032			Salmonella virus Jersey
Pseudomonas phage PA16			Yersinia phage PY100
Shigella virus SP18			Lactococcus phage bIL286
Escherichia virus N15			Pseudomonas virus phiCTX
Escherichia virus IME08			Lactococcus phage ul36
Clostridium phage PhiS63			Shigella virus Sf6
Enterococcus phage EF62phi			Salmonella phage SSU5
			Enterobacteria phage mEp235
			Enterobacteria phage P4
			Escherichia virus Min27
			Pseudomonas phage phi297
			Salmonella phage epsilon34
			Streptococcus phage TP 778L

## Sheet: Aging continuum
60-69	70-79	80+	60-69 and 80+	60-69 vs 70-79	70-79 and 80+	60-69, 70-79 and 80+			60-69 vs 70-79	70-79 and 80+	60-69, 70-79 and 80+
Escherichia virus IME08	Escherichia virus phiV10	Escherichia virus JES2013	Salmonella virus Jersey	Salmonella phage Fels 1	Streptococcus_phage_MM1	Lactobacillus prophage Lj771			Herpesviridae	Caudovirales_unclassified	Siphoviridae
Shigella virus SP18	Lactococcus phage 340	Streptococcus phage EJ 1	Lactococcus phage P087	Human endogenous retrovirus K	Yersinia phage PY100	Vibrio_phage_pYD38_A			Retroviridae		Podoviridae
Streptococcus phage M102	Escherichia phage HK639	Salmonella virus PRD1	Lactobacillus phage phiadh	Lactococcus phage 1706	Shigella virus Sf6	Pseudomonas phage phi297					Myoviridae
Escherichia virus P2	Lactobacillus prophage Lj928	Lactobacillus phage JCL1032		Salmonella phage SSU5	Enterobacteria phage P4	Bacteroides phage B124 14					Inoviridae
Escherichia virus HK544	Escherichia phage D108	Salmonella phage RE 2010		Lactococcus phage bIL286	Salmonella phage epsilon34	Pseudomonas virus Pf1					Viruses_unclassified
Pseudomonas phage 201phi2 1	Salmonella virus Epsilon15			Lactococcus phage bIL311		Microbacterium phage Min1
Lactobacillus phage Lc Nu	Escherichia virus Min27			Enterococcus phage EFRM31		Pseudomonas phage F10
Lactococcus phage TP901 1	Enterobacteria phage mEp235			Lactobacillus phage LF1		Clostridium phage vB CpeS CP51
Enterococcus virus FL3	Streptococcus virus Sfi21			Pseudomonas virus phiCTX		Lactococcus phage ul36
Bacillus phage phBC6A51	Enterobacterial phage mEp390			Ateline gammaherpesvirus 3		Pseudomonas phage PAJU2
Bacillus_virus_SPbeta	Salmonella phage SPN3UB			Lactococcus_phage_jm3		Enterococcus phage EFAP 1
	Bacillus phage SP 10					Streptococcus phage SM1
	Enterobacteria phage IME10					Escherichia virus P1
	Enterobacteria phage HK225					Lactococcus_phage_bIL285
	Brochothrix phage BL3					Lactococcus_virus_c2
	Escherichia virus V5					Lactococcus phage BK5 T
	Enterobacteria phage fiAA91 ss					Streptococcus_phage_P7132
	Enterobacteria phage mEp237					Streptococcus_virus_phiAbc2
	Salmonella virus HK620					Stx2_converting_phage_1717
	Bacillus phage phi105					Enterobacteria phage mEp460
	Streptococcus phage TP 778L					Lactobacillus phage J1
	Pseudomonas phage PA16					Enterobacteria phage vB EcoP ACG C91
	Escherichia virus N15					Lactococcus_phage_P335_sensu_lato
	Clostridium phage PhiS63					Streptococcus_phage_PH10
	Enterococcus phage EF62phi					Escherichia_phage_TL_2011b
						Streptococcus virus 7201
						Streptococcus_phage_PH15
						Lactococcus_phage_bIL312
						Klebsiella_virus_KP36
						Lactococcus phage bIL310
						Lactobacillus_phage_Sha1
						Lactobacillus_phage_Lrm1
						Lactococcus phage bIL309
						Lactobacillus phage A2
